# Supplementary material for: Genome-Wide Identification of bZIP Transcription Factors in Cymbidium ensifolium and Analysis of Their Expression under Low-Temperature Stress
Source: Plants (Basel). 2024 Jan 12;13(2):219. doi: 10.3390/plants13020219 (PMC10818551; doi:10.3390/plants13020219)
Supplement: Supplementary file 1 [file plants-13-00219-s001.zip › Supplementary Table S1.xlsx]

## Sheet: Sheet1
Supplementary Table S1. The characteristics of 70 CebZIP in C. ensifolium.
Gene name	Gene ID	Chromosome No	Number of amino acid (aa)	CDS length (bp)	Molecular weight (KDa)	Isoelectric point (PI)	Aliphatic index	Grand average of hydropathicity (GRAVY)	Instability index
CebZIP01	JL012174	Chr01	158	477	17091.7	10.62	76.27	-0.384	52.65
CebZIP02	JL009791	Chr01	187	564	20814.2	10.19	83.05	-0.338	41.31
CebZIP03	JL009792	Chr01	124	375	13782.6	8.66	81.13	-0.653	29.74
CebZIP04	JL017844	Chr01	395	1188	43157.1	5.73	68.53	-0.589	53.78
CebZIP05	JL000677	Chr01	682	2049	73836.5	6.62	71.16	-0.489	52.57
CebZIP06	JL002547	Chr01	366	1101	41026	8.41	88.03	-0.267	62.44
CebZIP07	JL002548	Chr01	365	1098	40286.1	7.63	62.3	-0.769	53.44
CebZIP08	JL018008	Chr02	335	1008	35221.9	8.41	53.46	-0.791	60.64
CebZIP09	JL011385	Chr02	126	381	15119.3	9	67.38	-0.829	53.33
CebZIP10	JL004265	Chr02	335	1008	38281.7	4.99	87.25	-0.367	68.21
CebZIP11	JL008718	Chr02	233	702	25729.2	9.39	75.45	-0.501	69.14
CebZIP12	JL005747	Chr02	348	1047	38692.7	6.72	82.16	-0.31	47.98
CebZIP13	JL022854	Chr03	374	1125	42228.9	7.19	65.75	-0.927	64.96
CebZIP14	JL014210	Chr03	344	1035	37715.6	6.68	60.29	-0.77	60.15
CebZIP15	JL016680	Chr03	374	1125	42305.2	8.19	83.45	-0.453	49.32
CebZIP16	JL010291	Chr03	400	1203	43451.8	9.31	69.55	-0.596	44.07
CebZIP17	JL021000	Chr04	152	459	17081.3	7.05	83.42	-0.701	36.87
CebZIP18	JL017347	Chr04	213	642	23956.2	6.26	75.12	-0.629	39.39
CebZIP19	JL014703	Chr04	429	1290	47304.2	8.74	79.02	-0.477	58.35
CebZIP20	JL002676	Chr04	133	402	15878.8	9.78	56.54	-1.16	77.91
CebZIP21	JL002675	Chr04	165	498	19502.8	6.46	62.12	-1.182	62.71
CebZIP22	JL005638	Chr04	145	438	16945.5	7.85	84.07	-0.652	61.98
CebZIP23	JL008416	Chr04	77	234	9465.85	9.79	68.31	-1.261	80.24
CebZIP24	JL020098	Chr05	262	789	28773.7	5.82	72.21	-0.709	55.77
CebZIP25	JL001513	Chr05	387	1164	43526.1	9.09	70.34	-0.733	58.29
CebZIP26	JL000059	Chr05	417	1254	46269.4	6.49	83.93	-0.497	49.86
CebZIP27	JL017936	Chr05	340	1023	37046.4	6.77	75.29	-0.597	57.92
CebZIP28	JL006482	Chr05	403	1212	42324.5	8.97	71.19	-0.417	44.89
CebZIP29	JL002060	Chr05	455	1368	48833	8.88	71.87	-0.43	47.24
CebZIP30	JL002861	Chr06	523	1572	56927.3	6.33	62.79	-0.754	61.62
CebZIP31	JL005149	Chr06	79	240	9035.42	9.89	77.97	-0.696	64.09
CebZIP32	JL005148	Chr06	215	648	23433.9	5.91	59.58	-0.589	55.77
CebZIP33	JL004950	Chr06	471	1416	52823.7	7.04	78.62	-0.486	59.91
CebZIP34	JL003237	Chr07	549	1650	59926.1	6.14	63.37	-0.713	72.81
CebZIP35	JL017860	Chr07	188	567	20611.2	10.35	53.62	-0.751	74.15
CebZIP36	JL020626	Chr07	362	1089	39517.3	8.53	68.56	-0.648	58.05
CebZIP37	JL017259	Chr08	149	450	16620	11.34	84.7	-0.337	69.07
CebZIP38	JL016869	Chr08	409	1230	45149.7	9.26	66.75	-0.766	52.6
CebZIP39	JL007801	Chr08	157	474	18154.3	7.11	65.99	-0.868	69.77
CebZIP40	JL021401	Chr08	162	481	18227.5	9.3	66.85	-0.905	52.53
CebZIP41	JL011773	Chr09	268	807	29421.7	5.91	69.33	-0.67	62.93
CebZIP42	JL025828	Chr09	191	576	21626.7	9.74	87.85	-0.508	62.82
CebZIP43	JL009122	Chr10	405	1218	44323.8	5.35	76.15	-0.539	59.33
CebZIP44	JL008118	Chr10	132	399	15529.9	9.4	84.85	-0.712	69.25
CebZIP45	JL019564	Chr10	140	423	15851.1	11.55	89.21	-0.566	86.21
CebZIP46	JL004709	Chr12	130	393	15243.4	11.31	84.15	-0.555	62.15
CebZIP47	JL014132	Chr12	506	1521	55596.5	8.77	82.21	-0.355	44.98
CebZIP48	JL018961	Chr13	356	1071	39274.5	6.6	63.4	-0.738	60.98
CebZIP49	JL010146	Chr13	333	1002	37067.2	6.84	71.77	-0.685	65.04
CebZIP50	JL027914	Chr13	143	432	16582.9	7.97	75.66	-0.74	57.15
CebZIP51	JL017048	Chr13	143	432	16582.9	7.97	75.66	-0.74	57.15
CebZIP52	JL009228	Chr13	393	1182	42804.4	5.86	67.12	-0.698	57.56
CebZIP53	JL022272	Chr13	516	1551	54115	5.98	57.07	-0.624	51.69
CebZIP54	JL023262	Chr13	129	390	14377.5	6.82	84.65	-0.283	54.23
CebZIP55	JL023263	Chr13	120	363	13641.7	6.82	90.17	-0.336	54.14
CebZIP56	JL006320	Chr14	417	1254	45395.2	5.26	65.76	-0.77	60.5
CebZIP57	JL000347	Chr14	237	714	26082.3	9.42	68.44	-0.686	35.61
CebZIP58	JL000348	Chr14	220	663	23994.9	8.8	68.41	-0.637	30.03
CebZIP59	JL019004	Chr14	319	960	35964.2	5.35	72.48	-0.639	57.54
CebZIP60	JL024348	Chr15	266	801	28860.4	5.83	61.32	-0.589	38.38
CebZIP61	JL006106	Chr15	366	1101	40992.5	6.63	85.36	-0.408	50.52
CebZIP62	JL021259	Chr16	150	453	17133.4	9.57	79.4	-0.664	60.8
CebZIP63	JL013833	Chr16	153	462	17110.1	9.98	61.9	-1.113	57.9
CebZIP64	JL017661	Chr17	468	1407	51137.1	8.45	74.34	-0.522	53.49
CebZIP65	JL005255	Chr17	277	834	30057.8	6.1	73.25	-0.604	63.95
CebZIP66	JL010949	Chr19	646	1941	69774.8	6.91	77.72	-0.32	49.81
CebZIP67	JL003625	Chr19	697	2094	75162.2	6.78	75.27	-0.464	48.82
CebZIP68	JL012771	Chr20	147	444	16440.7	9.65	72.31	-0.985	52.14
CebZIP69	JL018454	Chr20	130	393	15400.8	9.2	69.77	-0.774	60.5
CebZIP70	JL018453	Chr20	130	393	15400.8	9.2	69.77	-0.774	60.5

## Sheet: Sheet2
JL012174	CebZIP1
JL009791	CebZIP2
JL009792	CebZIP3
JL017844	CebZIP4
JL000677	CebZIP5
JL002547	CebZIP6
JL002548	CebZIP7
JL018008	CebZIP8
JL011385	CebZIP9
JL004265	CebZIP10
JL008718	CebZIP11
JL005747	CebZIP12
JL022854	CebZIP13
JL014210	CebZIP14
JL016680	CebZIP15
JL010291	CebZIP16
JL021000	CebZIP17
JL017347	CebZIP18
JL014703	CebZIP19
JL002676	CebZIP20
JL002675	CebZIP21
JL005638	CebZIP22
JL008416	CebZIP23
JL020098	CebZIP24
JL001513	CebZIP25
JL000059	CebZIP26
JL017936	CebZIP27
JL006482	CebZIP28
JL002060	CebZIP29
JL002861	CebZIP30
JL005149	CebZIP31
JL005148	CebZIP32
JL004950	CebZIP33
JL003237	CebZIP34
JL017860	CebZIP35
JL020626	CebZIP36
JL017259	CebZIP37
JL016869	CebZIP38
JL007801	CebZIP39
JL021401	CebZIP40
JL011773	CebZIP41
JL025828	CebZIP42
JL009122	CebZIP43
JL008118	CebZIP44
JL019564	CebZIP45
JL004709	CebZIP46
JL014132	CebZIP47
JL018961	CebZIP48
JL010146	CebZIP49
JL027914	CebZIP50
JL017048	CebZIP51
JL009228	CebZIP52
JL022272	CebZIP53
JL023262	CebZIP54
JL023263	CebZIP55
JL006320	CebZIP56
JL000347	CebZIP57
JL000348	CebZIP58
JL019004	CebZIP59
JL024348	CebZIP60
JL006106	CebZIP61
JL021259	CebZIP62
JL013833	CebZIP63
JL017661	CebZIP64
JL005255	CebZIP65
JL010949	CebZIP66
JL003625	CebZIP67
JL012771	CebZIP68
JL018454	CebZIP69
JL018453	CebZIP70
