# Supplementary material for: Genome-Wide Identification of bZIP Transcription Factors in Cymbidium ensifolium and Analysis of Their Expression under Low-Temperature Stress
Source: Plants (Basel). 2024 Jan 12;13(2):219. doi: 10.3390/plants13020219 (PMC10818551; doi:10.3390/plants13020219)
Supplement: Supplementary file 1 [file plants-13-00219-s001.zip › Supplementary Table S2.xlsx]

## Sheet: Sheet1
Supplementary Table S2. Analysis of evolutionary pressure on the CebZIPs.
Gene1	Gene2	Ka	Ks	Ka/Ks
CebZIP47	CebZIP64	0.143481	0.85949	0.166937
CebZIP47	CebZIP38	0.875119	2.0859	0.419541
CebZIP48	CebZIP14	0.184167	1.0114	0.182091
CebZIP66	CebZIP4	0.338893	1.44699	0.234206
CebZIP35	CebZIP1	0.179963	0.990221	0.18174
CebZIP34	CebZIP30	0.144935	0.738809	0.196173
CebZIP29	CebZIP16	0.25431	1.16192	0.218871
CebZIP27	CebZIP14	0.187536	1.37082	0.136805
CebZIP18	CebZIP17	0.23772	0.730515	0.325414
CebZIP2	CebZIP3	0.231837	0.373927	0.620006
CebZIP4	CebZIP5	0.94484	NaN	NaN
CebZIP6	CebZIP7	0.685969	NaN	NaN
CebZIP20	CebZIP21	0.070044	0.121821	0.574973
CebZIP31	CebZIP32	0.0908426	0.126513	0.718051
CebZIP50	CebZIP51	0	0.0110499	0
CebZIP54	CebZIP55	0.00356507	0.0127935	0.278663
CebZIP57	CebZIP58	0.0152135	0.0288497	0.527336
CebZIP66	CebZIP67	0.931215	NaN	NaN
CebZIP69	CebZIP70	0	0.0125264	0
