# Supplementary material for: Genome-Wide Identification of bZIP Transcription Factors in Cymbidium ensifolium and Analysis of Their Expression under Low-Temperature Stress
Source: Plants (Basel). 2024 Jan 12;13(2):219. doi: 10.3390/plants13020219 (PMC10818551; doi:10.3390/plants13020219)
Supplement: Supplementary file 1 [file plants-13-00219-s001.zip › Supplementary Table S3.xlsx]

## Sheet: Sheet1
Supplementary Table S3. The FPKM values of CebZIPs under different low-temperature stress treatment times.
Gene name	0h	4h	12h	24h
CebZIP8	50.4586	47.0735	61.3859	64.2058
CebZIP56	14.1911	131.5	68.103	97.376
CebZIP53	55.8993	55.2125	57.0879	54.7601
CebZIP29	30.1859	33.1466	30.2089	30.1635
CebZIP26	17.3087	42.8822	32.3788	34.9554
CebZIP65	42.7261	44.61	56.0683	39.8249
CebZIP57	0.132486	0.0675366	0.102593	0.0346649
CebZIP24	99.3997	88.2938	112.542	76.1115
CebZIP58	0.107382	0.258554	0.257372	0.188222
CebZIP1	0.147762	0	0.0988069	0.157641
CebZIP40	17.1951	12.9034	20.6332	12.2148
CebZIP63	17.2756	27.2467	71.6311	60.2797
CebZIP43	32.6047	37.4761	44.7968	42.5283
CebZIP38	21.8433	31.9624	36.2885	27.7288
CebZIP28	20.5597	21.9517	27.5849	16.3601
CebZIP67	14.4601	17.4079	9.17147	14.9699
CebZIP11	10.2881	15.2773	20.5134	13.4109
CebZIP16	16.4613	27.3407	29.6123	29.3585
CebZIP70	8.69064	25.5159	29.2415	14.3547
CebZIP69	29.8294	76.4427	71.2069	54.2374
CebZIP39	4.18061	5.26363	2.87858	0.582378
CebZIP7	0.105126	0.06704	0	0.0457529
CebZIP35	1.10393	0.560119	2.24034	0.973712
CebZIP51	5.73254	21.6226	47.9168	63.8116
CebZIP50	12.3032	54.6478	108.991	162.842
CebZIP22	48.3593	173.924	143.495	168.954
CebZIP49	0.337614	0.314087	0.785278	0.723771
CebZIP62	59.5883	37.0733	60.6695	51.5726
CebZIP37	0	0.0545258	0	0
CebZIP68	91.9638	124.862	99.0664	93.3981
CebZIP42	2.61401	4.41852	3.9595	1.60168
CebZIP5	19.4439	16.4702	20.5895	21.8811
CebZIP9	8.95014	8.84639	5.64116	5.51371
CebZIP36	15.8647	15.5746	14.3801	17.9436
CebZIP30	10.5466	34.8985	18.7099	25.2346
CebZIP41	0	0.208693	0.0630946	0.0933183
CebZIP2	0.0855059	0	0	0
CebZIP34	10.5431	57.6063	23.2356	35.6176
CebZIP27	8.35727	6.47068	10.5698	16.623
CebZIP44	15.2404	16.4731	12.7111	39.6214
CebZIP12	1.16078	0.766722	4.86145	15.9573
CebZIP52	29.799	27.3317	27.3011	39.2507
CebZIP14	72.4223	74.2359	82.244	71.6459
CebZIP33	0.52729	0.169258	0.524205	0.246335
CebZIP10	75.8652	117.302	85.5569	90.3036
CebZIP4	5.89938	6.55255	6.71355	6.91815
CebZIP59	0	0.025559	0.0795583	0
CebZIP23	0.507298	0.101502	0	0
CebZIP31	1.55043	1.51008	1.9922	6.56808
CebZIP15	31.5634	35.0029	38.5287	28.5545
CebZIP61	22.9041	24.6731	35.8977	27.6711
CebZIP6	0	0.0888995	0	0
CebZIP66	1.72264	1.49273	1.33536	1.19824
CebZIP64	203.841	208.42	256.917	209.382
CebZIP19	11.3631	17.7878	22.5488	21.6119
CebZIP47	134.013	127.233	135.924	127.977
CebZIP48	61.0375	56.0638	51.9583	39.4161
CebZIP60	32.9119	26.2851	30.6249	27.9173
CebZIP55	5.25238	4.56553	7.79757	3.0474
CebZIP54	3.62841	2.43643	6.59278	3.42031
CebZIP18	27.7662	22.2266	14.0624	12.8705
CebZIP17	14.3654	15.2978	19.4002	11.9446
CebZIP25	47.5113	43.5286	73.27	41.0827
CebZIP32	36.7462	11.2859	25.9216	22.1366
CebZIP13	11.5251	8.87741	10.3727	9.32581
