# Supplementary material for: Genome-Wide Identification of bZIP Transcription Factors in Cymbidium ensifolium and Analysis of Their Expression under Low-Temperature Stress
Source: Plants (Basel). 2024 Jan 12;13(2):219. doi: 10.3390/plants13020219 (PMC10818551; doi:10.3390/plants13020219)
Supplement: Supplementary file 1 [file plants-13-00219-s001.zip › Supplementary Table S4.xlsx]

## Sheet: Sheet1
Supplementary Table S4. Primer sequence information.
Gene name	Gene ID	Primer orientation	Sequence of primer(5'-3')
CebZIP8	JL018008	F	GATACTGGAAATGAGAGCG
		R	ATTCAAGTTAGTTGTTGGACC
CebZIP24	JL020098	F	TTCCAATGTTACCGCCAC
		R	CATCATCTGACTGCTCCG
CebZIP26	JL000059	F	TGGAGCGTGTTATGCGAGAGTA
		R	TGAAGGTGGAGCAATAGGTTAGG
CebZIP28	JL006482	F	CCTGAAGAACATCTGGACG
		R	TCGGAAGGGTGATTGAAC
CebZIP37	JL017259	F	CTCGCTCTTTCTCCGTCA
		R	AAGCCAGGGTCTGTTCGT
CebZIP38	JL016869	F	GTATGCTTCTGGCTCTGG
		R	CGCCCTTGTTGAATGTC
CebZIP43	JL009122	F	TCCCTATTGAAGCGTCTC
		R	TGTTACTCTCCTCACTGCG
CebZIP56	JL006320	F	CTGTTACTCCTGTTCCGTTG
		R	TTTCCTCTTCTCCCGCTT
CebZIP70	JL018453	F	ATGAGAGGAAGCGGAAGAGG
		R	TCAGCATCAAGCGTGGAATAC
GAPDH	4329892	F	GCAATCACCGCCACTCAGAAGA
		R	CACGGAACGCCATACCAGTCAAT
