# Supplementary material for: Genome-Wide Identification of bZIP Transcription Factors in Cymbidium ensifolium and Analysis of Their Expression under Low-Temperature Stress
Source: Plants (Basel). 2024 Jan 12;13(2):219. doi: 10.3390/plants13020219 (PMC10818551; doi:10.3390/plants13020219)
Supplement: Supplementary file 1 [file plants-13-00219-s001.zip › Supplementary Table S5.xlsx]

## Sheet: Sheet1
Supplementary Table S5. Calculation of the 2^-ΔΔCT formula and qRT-PCR data.
Calculation of relative gene expression formula：2^-(ΔΔCt)	ΔCt (test)=Ct(target,test)-Ct(ref,test) ΔCt (calibrator)=Ct(calibrator,test)-Ct(calibrator,test) ΔΔCt=ΔCt (test)-ΔCt (calibrator)
Raw data from qRT-PCR:
Replicate &Gene name calibrator & test	Biological replicate	Technical replicate	CebZIP8	CebZIP24	CebZIP26	CebZIP28	CebZIP37	CebZIP38	CebZIP43	CebZIP56	CebZIP70	GAPDH
0h (calibrator )	0h-1	1	29.5714	23.8554	29.5263	28.0527	29.7883	28.385	26.2418	27.901	27.5326	20.3943
		2	30.1953	23.223	29.3625	28.2727	29.2469	27.8725	25.6412	27.0464	27.4208	21.6918
		3	29.5474	23.4906	28.94	27.2327	29.6955	28.5938	25.8303	27.6587	28.2757	21.3915
	0h-2	1	29.6674	24.4088	29.8773	28.3402	29.4119	28.9764	25.5294	27.6115	27.7475	20.9539
		2	29.9734	23.1348	29.7386	27.3701	30.0832	28.9149	26.4217	26.6562	28.3123	21.0436
		3	29.2144	23.1718	29.24	27.3601	29.7307	28.4056	25.5312	27.9329	27.8172	21.7676
	0h-3	1	30.4374	23.6364	29.5138	27.5081	30.4944	28.5892	26.2651	26.8956	28.352	20.6765
		2	29.2901	24.4603	28.3015	28.5295	29.4724	29.2523	26.8759	27.0287	27.0881	20.5798
		3	29.4137	23.4125	29.1292	27.4167	29.5034	28.4574	26.5862	27.7477	28.0179	21.4159
4h (test)	4h-1	1	29.4471	23.2044	25.5085	27.4213	26.57	25.4013	24.5549	23.3232	25.0193	20.1949
		2	30.3057	24.3445	26.2608	26.5123	25.442	25.9276	24.3092	23.4383	23.8785	20.0373
		3	29.7885	24.5244	25.8961	26.2334	26.486	26.148	24.1289	23.9296	24.7842	20.9147
	4h-2	1	29.6139	24.4633	25.9182	26.4898	25.5133	25.8654	24.4756	24.2442	24.7888	20.2869
		2	30.5192	23.5374	25.1853	26.3056	26.5713	25.1602	24.5714	23.4425	24.423	20.4707
		3	30.3666	24.4892	26.3511	27.3514	25.7273	25.9625	24.0671	23.3562	25.1547	20.7135
	4h-3	1	30.3334	24.8289	25.7175	26.6508	26.926	26.2332	25.6043	23.9457	25.8637	21.4815
		2	29.5694	24.4701	26.8405	26.4185	25.8114	25.8758	24.6623	24.5258	24.919	20.9509
		3	30.4014	24.2878	26.1635	27.5431	26.8637	26.689	25.6463	24.6163	25.2105	21.0514
12h (test)	12h-1	1	26.6878	19.8381	27.0717	24.9872	27.8677	25.6311	23.0079	25.2195	24.173	20.325
		2	25.5454	20.8621	26.1644	25.2504	28.8131	24.546	22.986	25.2721	23.3793	20.6706
		3	26.9302	20.0861	26.918	24.2439	28.8204	24.4502	22.3589	25.7512	24.161	20.3141
	12h-2	1	26.835	20.8745	27.5982	24.2961	28.6014	25.089	23.0459	24.5905	24.2527	20.7375
		2	26.7134	19.4417	26.0936	24.332	29.5229	24.1013	23.0057	25.886	23.3319	19.8435
		3	25.9919	21.1073	27.7459	25.3579	28.6099	24.8052	21.9885	25.5835	24.0768	20.671
	12h-3	1	26.7313	20.7208	26.6937	24.3696	28.3062	24.1441	23.231	25.4307	24.1937	20.6998
		2	27.0176	20.1612	27.3644	25.3317	28.5726	24.2909	23.0546	24.5349	23.383	19.858
		3	25.5449	19.6016	26.609	24.3675	28.9344	24.9557	22.3385	25.3663	23.4067	19.9436
24h (test)	24h-1	1	25.3909	24.9216	25.3931	27.3461	29.4902	26.855	22.6304	24.6797	25.4783	20.0407
		2	25.4425	25.8473	26.6852	28.5607	28.5382	26.1219	22.6034	23.7421	25.8432	19.951
		3	26.2393	25.873	26.6573	28.4184	29.2429	26.268	21.5993	24.5297	26.2091	20.6144
	24h-2	1	25.4962	25.9134	26.5124	28.3156	28.5467	26.6971	22.5704	23.9558	24.8303	20.4282
		2	25.2731	25.7371	26.629	28.0787	28.1285	26.3484	22.5899	23.7451	26.3704	19.948
		3	26.25	25.1898	25.7857	28.8122	28.6686	26.0559	21.7819	24.7993	25.9534	19.9313
	24h-3	1	25.1806	25.9608	26.9666	28.3714	28.7667	26.478	22.5955	24.0631	26.4665	20.5868
		2	26.2063	25.1094	26.3371	28.1515	29.1589	27.4437	21.9827	24.2579	25.0912	20.2877
		3	25.9934	25.0121	26.6062	28.8916	28.4648	26.4723	21.5163	25.0055	26.2439	20.1168
The qRT-PCR data calculated by the formula:
Gene name calibrator & test	CebZIP8	CebZIP24	CebZIP26	CebZIP28	CebZIP37	CebZIP38	CebZIP43	CebZIP56	CebZIP70
0h (calibrator )	0.991287	1.13154	1.05221	0.994355	1.14454	1.30047	1.19412	0.938684	1.11342
	1.17784	1.169	0.886911	1.18936	1.09089	0.995114	1.34567	1.10168	1.02442
	0.856474	0.755987	1.07156	0.845558	0.800921	0.77273	0.622321	0.967001	0.876725
4h (test)	0.548952	0.466508	6.4279	1.27042	7.10446	4.17056	2.07631	8.59485	5.89892
	0.474104	0.456635	7.2735	1.37558	8.97214	5.03683	2.17304	8.53997	5.42754
	0.789705	0.564266	8.64155	1.96675	9.44793	5.27382	1.81218	8.47695	5.93409
12h (test)	6.26907	6.57297	3.75547	4.90649	1.46262	8.36482	6.28997	2.47448	9.65281
	5.67019	5.59821	2.75474	5.42873	1.08549	9.55135	6.67171	2.5471	9.63972
	5.04688	5.84821	2.76753	4.47786	1.12906	9.2522	4.90139	2.53392	9.47957
24h (test)	8.63802	0.143276	4.43016	0.428986	0.825861	2.44639	7.59532	4.49947	2.13958
	8.16176	0.127726	3.95572	0.326605	1.2044	2.36021	6.91239	4.66088	2.17839
	8.79378	0.17822	3.6917	0.364554	1.10654	2.05047	9.84692	4.50991	2.19676
